# Supplementary material for: Multiple mechanisms of termination modulate the dynamics of RNAPI transcription
Source: Cell Rep. Author manuscript; Available in PMC 2026 Feb 3. (PMC7618708; doi:10.1016/j.celrep.2025.115325)
Supplement: Supplementary Material [file EMS212091-supplement-Supplementary_Material.zip]

Archive with 2 entries (2 files):
- 1-s2.0-S2211124725000968-mmc1.pdf
- 1-s2.0-S2211124725000968-mmc2.pdf
